# Supplementary material for: Effect of Composite Core Materials on Fracture Resistance of Endodontically Treated Teeth: A Systematic Review and Meta-Analysis of In Vitro Studies
Source: Polymers (Basel). 2021 Jul 9;13(14):2251. doi: 10.3390/polym13142251 (PMC8309392; doi:10.3390/polym13142251)
Supplement: Supplementary file 1 [file polymers-13-02251-s001.zip]

Archive with 1 entries (1 files):
- polymers-1293580-supplementary.pdf
